# Supplementary material for: Resolving a conservation dilemma: Vulnerable lions eating endangered zebras
Source: PLoS One. 2018 Aug 29;13(8):e0201983. doi: 10.1371/journal.pone.0201983 (PMC6114509; doi:10.1371/journal.pone.0201983)
Supplement: S1 Appendix — Hourly movement data for African lions, Grevy’s zebras and Plains zebras used in simulations of encounter rates. (XLSX) [file pone.0201983.s002.xlsx]

## Sheet: Lions
Hourly Step	Frequency
0	15226
0.01	7647
0.02	2376
0.03	1380
0.04	993
0.05	836
0.06	704
0.07	605
0.08	508
0.09	478
0.1	442
0.11	377
0.12	422
0.13	405
0.14	382
0.15	358
0.16	341
0.17	318
0.18	311
0.19	311
0.2	338
0.21	292
0.22	306
0.23	288
0.24	290
0.25	293
0.26	274
0.27	286
0.28	284
0.29	281
0.3	258
0.31	270
0.32	246
0.33	250
0.34	235
0.35	226
0.36	230
0.37	248
0.38	240
0.39	263
0.4	260
0.41	239
0.42	244
0.43	224
0.44	231
0.45	230
0.46	228
0.47	246
0.48	219
0.49	200
0.5	230
0.51	247
0.52	217
0.53	204
0.54	206
0.55	226
0.56	179
0.57	214
0.58	213
0.59	220
0.6	200
0.61	205
0.62	197
0.63	205
0.64	222
0.65	187
0.66	215
0.67	195
0.68	186
0.69	209
0.7	176
0.71	185
0.72	182
0.73	180
0.74	180
0.75	213
0.76	184
0.77	198
0.78	191
0.79	188
0.8	189
0.81	176
0.82	186
0.83	167
0.84	156
0.85	163
0.86	158
0.87	178
0.88	200
0.89	175
0.9	170
0.91	143
0.92	155
0.93	160
0.94	156
0.95	167
0.96	173
0.97	180
0.98	170
0.99	166
1	136
1.01	158
1.02	133
1.03	157
1.04	173
1.05	146
1.06	145
1.07	135
1.08	120
1.09	142
1.1	125
1.11	134
1.12	151
1.13	149
1.14	146
1.15	149
1.16	111
1.17	137
1.18	126
1.19	116
1.2	114
1.21	135
1.22	135
1.23	129
1.24	131
1.25	126
1.26	120
1.27	127
1.28	148
1.29	125
1.3	89
1.31	140
1.32	101
1.33	112
1.34	87
1.35	117
1.36	107
1.37	107
1.38	108
1.39	86
1.4	115
1.41	89
1.42	94
1.43	99
1.44	106
1.45	90
1.46	110
1.47	106
1.48	106
1.49	95
1.5	92
1.51	78
1.52	74
1.53	95
1.54	95
1.55	70
1.56	72
1.57	93
1.58	88
1.59	84
1.6	81
1.61	86
1.62	77
1.63	76
1.64	81
1.65	71
1.66	68
1.67	67
1.68	78
1.69	75
1.7	59
1.71	80
1.72	55
1.73	67
1.74	67
1.75	73
1.76	50
1.77	48
1.78	58
1.79	56
1.8	79
1.81	72
1.82	68
1.83	59
1.84	72
1.85	51
1.86	56
1.87	70
1.88	46
1.89	42
1.9	53
1.91	54
1.92	62
1.93	49
1.94	32
1.95	53
1.96	42
1.97	43
1.98	49
1.99	44
2	54
2.01	42
2.02	53
2.03	41
2.04	43
2.05	41
2.06	53
2.07	55
2.08	51
2.09	36
2.1	32
2.11	48
2.12	40
2.13	40
2.14	25
2.15	51
2.16	36
2.17	36
2.18	35
2.19	41
2.2	38
2.21	40
2.22	40
2.23	36
2.24	24
2.25	34
2.26	26
2.27	37
2.28	26
2.29	28
2.3	25
2.31	27
2.32	28
2.33	34
2.34	32
2.35	34
2.36	22
2.37	34
2.38	17
2.39	25
2.4	24
2.41	27
2.42	35
2.43	19
2.44	29
2.45	26
2.46	26
2.47	26
2.48	25
2.49	18
2.5	27
2.51	24
2.52	25
2.53	12
2.54	15
2.55	13
2.56	12
2.57	17
2.58	17
2.59	18
2.6	16
2.61	21
2.62	20
2.63	13
2.64	21
2.65	12
2.66	16
2.67	12
2.68	15
2.69	15
2.7	11
2.71	12
2.72	19
2.73	22
2.74	27
2.75	11
2.76	6
2.77	16
2.78	12
2.79	14
2.8	8
2.81	10
2.82	9
2.83	10
2.84	13
2.85	13
2.86	9
2.87	9
2.88	14
2.89	7
2.9	9
2.91	10
2.92	9
2.93	7
2.94	14
2.95	9
2.96	11
2.97	11
2.98	8
2.99	8
3	8
3.01	8
3.02	6
3.03	13
3.04	10
3.05	8
3.06	10
3.07	6
3.08	8
3.09	4
3.1	5
3.11	6
3.12	7
3.13	7
3.14	5
3.15	9
3.16	4
3.17	4
3.18	3
3.19	10
3.2	4
3.21	8
3.22	9
3.23	5
3.24	5
3.25	4
3.26	7
3.27	2
3.28	2
3.29	3
3.3	3
3.31	4
3.32	3
3.33	7
3.34	3
3.35	9
3.36	1
3.37	2
3.38	7
3.39	6
3.4	5
3.41	4
3.42	3
3.43	3
3.44	7
3.45	1
3.46	6
3.47	3
3.48	3
3.5	1
3.51	1
3.52	3
3.53	3
3.54	2
3.55	1
3.56	4
3.57	3
3.58	1
3.59	6
3.6	2
3.61	3
3.62	6
3.63	2
3.64	1
3.66	1
3.67	3
3.68	3
3.7	1
3.71	1
3.72	2
3.73	4
3.74	2
3.76	1
3.77	2
3.79	1
3.8	3
3.81	1
3.83	3
3.84	2
3.85	1
3.86	3
3.87	1
3.9	2
3.91	3
3.92	1
3.93	1
3.94	1
3.95	2
3.99	1
4	1
4.01	1
4.03	1
4.06	1
4.08	1
4.09	1
4.13	1
4.14	1
4.15	2
4.16	1
4.2	1
4.21	1
4.23	1
4.24	1
4.25	2
4.26	2
4.31	1
4.35	1
4.38	1
4.43	1
4.44	1
4.48	1
4.53	2
4.68	1
4.73	1
4.75	1
4.88	1
4.93	1
5.29	1
5.91	1
5.96	1
5.99	1

## Sheet: Grevys
Hourly Step	Frequency
0	167
0.01	432
0.02	332
0.03	332
0.04	314
0.05	282
0.06	197
0.07	195
0.08	190
0.09	160
0.1	136
0.11	131
0.12	125
0.13	113
0.14	100
0.15	88
0.16	81
0.17	94
0.18	92
0.19	78
0.2	71
0.21	68
0.22	74
0.23	61
0.24	71
0.25	45
0.26	66
0.27	42
0.28	46
0.29	41
0.3	34
0.31	46
0.32	43
0.33	45
0.34	35
0.35	38
0.36	29
0.37	43
0.38	34
0.39	41
0.4	33
0.41	26
0.42	35
0.43	33
0.44	25
0.45	28
0.46	23
0.47	29
0.48	25
0.49	29
0.5	25
0.51	32
0.52	29
0.53	30
0.54	20
0.55	21
0.56	16
0.57	29
0.58	17
0.59	25
0.6	20
0.61	9
0.62	22
0.63	17
0.64	22
0.65	20
0.66	15
0.67	16
0.68	17
0.69	20
0.7	14
0.71	11
0.72	13
0.73	13
0.74	18
0.75	9
0.76	8
0.77	13
0.78	15
0.79	17
0.8	17
0.81	9
0.82	13
0.83	14
0.84	12
0.85	17
0.86	14
0.87	11
0.88	15
0.89	15
0.9	10
0.91	8
0.92	9
0.93	12
0.94	11
0.95	8
0.96	12
0.97	9
0.98	13
0.99	7
1	12
1.01	7
1.02	7
1.03	9
1.04	5
1.05	9
1.06	8
1.07	9
1.08	8
1.09	9
1.1	8
1.11	10
1.12	9
1.13	7
1.14	10
1.15	5
1.16	8
1.17	7
1.18	2
1.19	12
1.2	7
1.21	4
1.22	5
1.23	5
1.24	6
1.25	4
1.26	5
1.27	6
1.28	5
1.29	3
1.3	7
1.31	6
1.32	10
1.33	6
1.34	1
1.35	9
1.36	2
1.37	4
1.38	8
1.39	8
1.4	8
1.41	8
1.42	5
1.43	3
1.44	3
1.45	2
1.46	5
1.47	4
1.48	4
1.49	5
1.5	2
1.51	6
1.52	5
1.53	3
1.54	3
1.55	5
1.56	4
1.58	5
1.59	4
1.6	2
1.62	3
1.63	2
1.65	3
1.66	4
1.67	2
1.68	2
1.69	4
1.7	2
1.71	1
1.72	1
1.74	2
1.75	2
1.77	1
1.78	4
1.79	2
1.8	4
1.81	3
1.82	2
1.83	1
1.84	1
1.85	2
1.86	5
1.89	1
1.9	4
1.92	3
1.93	2
1.94	3
1.96	1
1.97	1
1.98	1
2.01	2
2.03	2
2.04	4
2.05	1
2.06	1
2.07	1
2.08	2
2.09	4
2.1	2
2.11	1
2.12	3
2.13	1
2.14	2
2.15	1
2.16	3
2.17	1
2.18	2
2.19	3
2.2	3
2.21	2
2.22	2
2.24	2
2.25	1
2.26	4
2.3	1
2.31	2
2.32	1
2.33	1
2.4	1
2.41	3
2.44	1
2.47	1
2.48	1
2.49	2
2.53	1
2.57	1
2.63	1
2.64	4
2.66	1
2.67	1
2.69	2
2.72	1
2.73	1
2.74	1
2.81	1
2.82	1
2.84	1
2.85	1
2.87	1
2.91	1
2.92	1
3.07	1
3.1	1
3.13	1
3.14	2
3.15	2
3.22	1
3.24	2
3.33	1
3.37	1
3.48	1
3.66	1
4.32	1
4.34	1
4.35	1
4.96	1
5.83	1
9.24	1
10.67	1

## Sheet: Plains
Hourly Step	Frequency
0	1906
0.01	700
0.02	534
0.03	479
0.04	431
0.05	416
0.06	371
0.07	370
0.08	316
0.09	322
0.1	281
0.11	275
0.12	244
0.13	228
0.14	225
0.15	218
0.16	205
0.17	203
0.18	194
0.19	183
0.2	168
0.21	169
0.22	125
0.23	139
0.24	138
0.25	138
0.26	136
0.27	128
0.28	121
0.29	110
0.3	95
0.31	110
0.32	111
0.33	99
0.34	81
0.35	95
0.36	82
0.37	96
0.38	106
0.39	83
0.4	80
0.41	74
0.42	82
0.43	77
0.44	77
0.45	76
0.46	55
0.47	81
0.48	62
0.49	63
0.5	57
0.51	52
0.52	50
0.53	65
0.54	63
0.55	53
0.56	50
0.57	37
0.58	54
0.59	49
0.6	45
0.61	39
0.62	36
0.63	52
0.64	43
0.65	41
0.66	41
0.67	41
0.68	50
0.69	41
0.7	28
0.71	46
0.72	36
0.73	44
0.74	32
0.75	39
0.76	30
0.77	35
0.78	25
0.79	35
0.8	32
0.81	19
0.82	33
0.83	31
0.84	28
0.85	31
0.86	19
0.87	31
0.88	28
0.89	24
0.9	36
0.91	29
0.92	26
0.93	31
0.94	22
0.95	20
0.96	32
0.97	17
0.98	17
0.99	22
1	16
1.01	28
1.02	17
1.03	16
1.04	23
1.05	21
1.06	18
1.07	15
1.08	18
1.09	19
1.1	18
1.11	17
1.12	12
1.13	20
1.14	18
1.15	15
1.16	16
1.17	10
1.18	15
1.19	16
1.2	16
1.21	15
1.22	14
1.23	14
1.24	11
1.25	16
1.26	17
1.27	17
1.28	15
1.29	10
1.3	8
1.31	10
1.32	8
1.33	3
1.34	14
1.35	10
1.36	13
1.37	14
1.38	7
1.39	7
1.4	14
1.41	8
1.42	12
1.43	7
1.44	11
1.45	9
1.46	12
1.47	6
1.48	13
1.49	5
1.5	10
1.51	6
1.52	10
1.53	11
1.54	6
1.55	4
1.56	11
1.57	9
1.58	10
1.59	7
1.6	9
1.61	5
1.62	13
1.63	7
1.64	3
1.65	7
1.66	7
1.67	9
1.68	11
1.69	10
1.7	8
1.71	8
1.72	1
1.73	4
1.74	5
1.75	3
1.76	4
1.77	2
1.78	3
1.79	7
1.8	8
1.81	6
1.82	6
1.83	5
1.84	5
1.85	3
1.86	8
1.87	3
1.88	7
1.89	4
1.9	6
1.91	4
1.92	6
1.93	6
1.94	1
1.95	2
1.96	2
1.97	1
1.98	1
1.99	7
2	8
2.01	3
2.02	2
2.03	3
2.04	4
2.05	6
2.06	4
2.07	2
2.08	1
2.09	6
2.1	3
2.11	3
2.12	2
2.13	2
2.14	4
2.15	3
2.16	3
2.17	3
2.18	4
2.19	3
2.2	1
2.21	3
2.22	2
2.23	1
2.24	3
2.26	2
2.27	3
2.28	1
2.29	2
2.3	3
2.31	2
2.33	2
2.34	1
2.35	3
2.36	2
2.37	2
2.38	2
2.39	3
2.4	2
2.41	3
2.43	1
2.44	2
2.45	2
2.48	3
2.49	2
2.5	2
2.53	5
2.55	1
2.56	2
2.58	1
2.59	2
2.6	1
2.61	1
2.65	2
2.66	1
2.67	2
2.69	1
2.72	1
2.73	1
2.74	1
2.79	1
2.81	1
2.83	1
2.84	1
2.85	1
2.86	1
2.87	1
2.88	1
2.9	1
2.92	1
2.94	1
2.95	1
3.01	2
3.05	1
3.08	2
3.11	1
3.3	1
3.33	1
3.36	1
3.41	1
3.43	1
3.63	1
3.69	1
3.72	1
3.81	1
3.91	1
3.96	1
4.12	1
4.31	1
5.44	1
8.85	1
